# Supplementary material for: The Differential Involvement of α1-Adrenoceptor Subtypes in the Molecular Effects of Antidepressant Drugs
Source: Int J Mol Sci. 2025 Oct 28;26(21):10488. doi: 10.3390/ijms262110488 (PMC12610789; doi:10.3390/ijms262110488)
Supplement: Supplementary file 1 [file ijms-26-10488-s001.zip]

Archive with 7 entries (7 files):
- Supplementary Figure S1_1027_Nalepa I. et al.pdf
- Supplementary Figure S2_1027_Nalepa I. et al.pdf
- Supplementary Figure S3_1027_Nalepa et al.pdf
- Supplementary Figure S4_1027_Nalepa et al.pdf
- Supplementary Table S1_1027_Nalepa et al.pdf
- Supplementary Table S2_1027_Nalepa et al.pdf
- Supplementary Table S3_1027_Nalepa I. et al.pdf
